# Supplementary material for: Pilot PET Study to Assess the Functional Interplay Between ABCB1 and ABCG2 at the Human Blood–Brain Barrier
Source: Clin Pharmacol Ther. 2016 May 9;100(2):131–41. doi: 10.1002/cpt.362 (PMC4979595; doi:10.1002/cpt.362)
Supplement: Supplementary file 7 — Supporting Information [file CPT-100-131-s007.xml]

<?xml version="1.0" encoding="UTF-8"?>    
<!DOCTYPE author-meta-data SYSTEM "AUTHOR_META_DATA.dtd">
<author-meta-data>
  <author-contributions>
    <contribution>
      <contribution-title>Analyzed Data</contribution-title>
      <contributor>Martin Bauer</contributor>
      <contributor>Kerstin R&amp;amp;#x00F6;mermann</contributor>
      <contributor>Rudolf Karch</contributor>
      <contributor>Wolfgang Loscher</contributor>
      <contributor>Markus Zeitlinger</contributor>
      <contributor>Oliver Langer</contributor>
    </contribution>
    <contribution>
      <contribution-title>Designed Research</contribution-title>
      <contributor>Martin Bauer</contributor>
      <contributor>Kerstin R&amp;amp;#x00F6;mermann</contributor>
      <contributor>Wolfgang Loscher</contributor>
      <contributor>Marcus Hacker</contributor>
      <contributor>Markus Zeitlinger</contributor>
      <contributor>Oliver Langer</contributor>
    </contribution>
    <contribution>
      <contribution-title>Performed Research</contribution-title>
      <contributor>Martin Bauer</contributor>
      <contributor>Kerstin R&amp;amp;#x00F6;mermann</contributor>
      <contributor>Beatrix Wulkersdorfer</contributor>
      <contributor>Johann Stanek</contributor>
      <contributor>Cecile Philippe</contributor>
      <contributor>Alexandra Maier-Salamon</contributor>
      <contributor>Helmuth Haslacher</contributor>
      <contributor>Christof Jungbauer</contributor>
      <contributor>Wolfgang Wadsak</contributor>
      <contributor>Walter Jaeger</contributor>
      <contributor>Oliver Langer</contributor>
    </contribution>
    <contribution>
      <contribution-title>Wrote Manuscript</contribution-title>
      <contributor>Martin Bauer</contributor>
      <contributor>Kerstin R&amp;amp;#x00F6;mermann</contributor>
      <contributor>Oliver Langer</contributor>
    </contribution>
  </author-contributions>
  <author-list>
    <author>
      <author-affiliation>Medical University of Vienna, Clinical Pharmacology, Vienna, Austria</author-affiliation>
      <author-name>Martin Bauer</author-name>
      <author-orcid>null</author-orcid>
    </author>
    <author>
      <author-affiliation>University of Veterinary Medicine Hannover, Germany</author-affiliation>
      <author-name>Kerstin R&amp;amp;#x00F6;mermann</author-name>
      <author-orcid>null</author-orcid>
    </author>
    <author>
      <author-affiliation>Medical University of Vienna, Austria</author-affiliation>
      <author-name>Rudolf Karch</author-name>
      <author-orcid>null</author-orcid>
    </author>
    <author>
      <author-affiliation>Medical University of Vienna, Department of Clinical Pharmacology, Austria</author-affiliation>
      <author-name>Beatrix Wulkersdorfer</author-name>
      <author-orcid>null</author-orcid>
    </author>
    <author>
      <author-affiliation>Medical University of Vienna, Department of Clinical Pharmacology, Austria</author-affiliation>
      <author-name>Johann Stanek</author-name>
      <author-orcid>null</author-orcid>
    </author>
    <author>
      <author-affiliation>Medical university of Vienna, Austria</author-affiliation>
      <author-name>Cecile Philippe</author-name>
      <author-orcid>null</author-orcid>
    </author>
    <author>
      <author-affiliation>University of Vienna, Department of Clinical Pharmacy and Diagnostics, Austria</author-affiliation>
      <author-name>Alexandra Maier-Salamon</author-name>
      <author-orcid>null</author-orcid>
    </author>
    <author>
      <author-affiliation>Medical University of Vienna, Austria</author-affiliation>
      <author-name>Helmuth Haslacher</author-name>
      <author-orcid>null</author-orcid>
    </author>
    <author>
      <author-affiliation>Austrian Red Cross Blood Transfusion Services, Austria</author-affiliation>
      <author-name>Christof Jungbauer</author-name>
      <author-orcid>null</author-orcid>
    </author>
    <author>
      <author-affiliation>Medical University of Vienna, Department of Nuclear Medicine, Austria</author-affiliation>
      <author-name>Wolfgang Wadsak</author-name>
      <author-orcid>null</author-orcid>
    </author>
    <author>
      <author-affiliation>University of Vienna, Department of Clinical Pharmacy and Diagnostics, Austria</author-affiliation>
      <author-name>Walter Jaeger</author-name>
      <author-orcid>null</author-orcid>
    </author>
    <author>
      <author-affiliation>Department of Pharmacology, Toxicology, and Pharmacy, Hannover, Germany</author-affiliation>
      <author-name>Wolfgang Loscher</author-name>
      <author-orcid>null</author-orcid>
    </author>
    <author>
      <author-affiliation>Medical University of Vienna, Austria</author-affiliation>
      <author-name>Marcus Hacker</author-name>
      <author-orcid>null</author-orcid>
    </author>
    <author>
      <author-affiliation>Medical University of Vienna, Department of Clinical Pharmacology, Vienna, Austria</author-affiliation>
      <author-name>Markus Zeitlinger</author-name>
      <author-orcid>null</author-orcid>
    </author>
    <author>
      <author-affiliation>Medical University of Vienna, Department of Clinical Pharmacology, Vienna, Austria</author-affiliation>
      <author-name>Oliver Langer</author-name>
      <author-orcid>null</author-orcid>
    </author>
  </author-list>
  <funding-details>
    <funding-detail>
      <author-funders>
      </author-funders>
      <funding-detail-author>Martin Bauer</funding-detail-author>
    </funding-detail>
    <funding-detail>
      <author-funders>
      </author-funders>
      <funding-detail-author>Kerstin R&amp;amp;#x00F6;mermann</funding-detail-author>
    </funding-detail>
    <funding-detail>
      <author-funders>
      </author-funders>
      <funding-detail-author>Rudolf Karch</funding-detail-author>
    </funding-detail>
    <funding-detail>
      <author-funders>
      </author-funders>
      <funding-detail-author>Beatrix Wulkersdorfer</funding-detail-author>
    </funding-detail>
    <funding-detail>
      <author-funders>
      </author-funders>
      <funding-detail-author>Johann Stanek</funding-detail-author>
    </funding-detail>
    <funding-detail>
      <author-funders>
      </author-funders>
      <funding-detail-author>Cecile Philippe</funding-detail-author>
    </funding-detail>
    <funding-detail>
      <author-funders>
      </author-funders>
      <funding-detail-author>Alexandra Maier-Salamon</funding-detail-author>
    </funding-detail>
    <funding-detail>
      <author-funders>
      </author-funders>
      <funding-detail-author>Helmuth Haslacher</funding-detail-author>
    </funding-detail>
    <funding-detail>
      <author-funders>
      </author-funders>
      <funding-detail-author>Christof Jungbauer</funding-detail-author>
    </funding-detail>
    <funding-detail>
      <author-funders>
      </author-funders>
      <funding-detail-author>Wolfgang Wadsak</funding-detail-author>
    </funding-detail>
    <funding-detail>
      <author-funders>
      </author-funders>
      <funding-detail-author>Walter Jaeger</funding-detail-author>
    </funding-detail>
    <funding-detail>
      <author-funders>
      </author-funders>
      <funding-detail-author>Wolfgang Loscher</funding-detail-author>
    </funding-detail>
    <funding-detail>
      <author-funders>
      </author-funders>
      <funding-detail-author>Marcus Hacker</funding-detail-author>
    </funding-detail>
    <funding-detail>
      <author-funders>
      </author-funders>
      <funding-detail-author>Markus Zeitlinger</funding-detail-author>
    </funding-detail>
    <funding-detail>
      <author-funders>
      </author-funders>
      <funding-detail-author>Oliver Langer</funding-detail-author>
    </funding-detail>
  </funding-details>
  <manuscript-title>A pilot PET study to assess the functional interplay between ABCB1 and ABCG2 at the human blood-brain barrier</manuscript-title>
</author-meta-data>
